# Supplementary material for: Spanish Cross-Cultural Adaptation and Validation of the Oslo Sports Trauma Research Centre (OSTRC) Overuse Injury Questionnaire in Handball Players
Source: Healthcare (Basel). 2023 Mar 21;11(6):912. doi: 10.3390/healthcare11060912 (PMC10048076; doi:10.3390/healthcare11060912)
Supplement: Supplementary file 1 [file healthcare-11-00912-s001.zip]

Archive with 1 entries (1 files):
- healthcare-2271596-supplementary.pdf
